# Supplementary material for: ENY2 transcription and export complex 2 subunit deficiency induces nucleolar stress to inhibit tumor progression through NPM1/MDM2/p53-dependent and -independent responses
Source: Cell Oncol (Dordr). 2026 Feb 5;49(1):41. doi: 10.1007/s13402-025-01148-4 (PMC12876109; doi:10.1007/s13402-025-01148-4)
Supplement: Supplementary file 1 — Supplementary Material 1 [file 13402_2025_1148_MOESM1_ESM.xlsx]

## Sheet: Sheet1
Figure1E
N1	T1	T2	T3	T4	T5	T6
1	1.72	1.353	10.4	2.3	30.7675	294.747
1	1.51	1.43	9.53	2.13	26.5996	260.174
1	1.45	1.042	11.532	2.17	28.5088	286.687
Figure2A
MCF-7			BT-549
siNC	siENY2-1	siENY2-2	siNC	siENY2-1	siENY2-2
1	0.16532	0.163799	1	0.304251	0.2424
1	0.152125	0.143587	1	0.151075	0.37532
1	0.188591	0.178006	1	0.222725	0.40325
Figure3F
MCF-7	siNC			siENY2-1
5S	1	1	1	21.161	18.5498	19.3376
18S-1	1	1	1	10.8779	19.204	9.60199
28S	1	1	1	5.22536	7.24754	5.22464
47S pre	1	1	1	1671.2	1537.82	1516.64
BT-549	siNC			siENY2-1
5S	1	1	1	9.4698	10.1495	9.14722
18S-1	1	1	1	45.8682	43.3843	41.8794
28S	1	1	1	4.41101	5.44414	4.83563
47S pre	1	1	1	22.0087	19.4271	20.9663
Figure3H
	siNC			siENY2-1
RPL18(60S)	1	1	1	0.311362	0.0594025	0.185382
RPS7(40S)	1	1	1	0.0546614	0.00189533	0.0282784
Figure5B
	siNC			siENY2
p21	1	1	1	2.48114	1.70527	2.12874
PUMA	1	1	1	471.136	867.067	622.88
BTG2	1	1	1	2.68385	1.57426	2.86394
ENY2	1	1	1	0.378055	0.378055	0.383332
Figure5D
	siNC			siENY2
p21	1	1	1	1.54626	2.53672	2.74724
PUMA	1	1	1	3.61334	4.63272	5.23754
BTG2	1	1	1	1.28794	1.58964	1.47428
ENY2	1	1	1	0.215315	0.176081	0.150372
Figure5F
	siNC			siENY2
p21	1	1	1	0.827289	1.23111	1.23272
PUMA	1	1	1	1.0475	0.693857	0.851978
BTG2	1	1	1	0.857383	0.945273	0.731743
ENY2	1	1	1	0.280654	0.253161	0.106315
Figure5H
	siNC			siENY2
p21	1	1	1	1.26161	0.66677	0.662164
PUMA	1	1	1	1.38586	1.4492	1.05216
BTG2	1	1	1	0.997095	0.808508	0.890899
ENY2	1	1	1	0.0120346	0.0101976	0.0111511
Figure5I
	siNC			siENY2-1
p53	1	1	1	1.33484	1.03731	1.60786
ENY2	1	1	1	0.167426	0.157425	0.172267
Figure5J
	siNC			siENY2-1
p53	1	1	1	0.749154	1.29084	0.858348
ENY2	1	1	1	0.0747864	0.0817094	0.0774682
Figure5K
	siNC			siENY2-1
p53	1	1	1	1.13642	0.849169	0.727056
ENY2	1	1	1	0.383564	0.164273	0.296476
Figure5L
	siNC			siENY2
p53	1	1	1	1.82447	0.798057	1.35932
ENY2	1	1	1	0.0120346	0.0109976	0.0121511
Figure7B
	siNC			siENY2
RKO	1	1	1	0.582746	0.645835	0.525029
SW480	1	1	1	0.928731	0.819794	0.718636
BT-549	1	1	1	0.312805	0.150031	0.335256
Figure7E
siNC	siENY2	siENY2+siAgo2
1	0.34	0.79
1	0.17	0.83
1	0.42	0.73
Figure7G
siNC	siENY2	siENY2+siAgo2
1	0.14	0.84
1	0.12	0.76
1	0.25	0.79
